# Supplementary material for: Association between Bisphenol A and Prostate-Specific Antigen (PSA) among U.S. Older Males: National Health and Nutrition Examination Survey (NHANES), 2003–2012
Source: Nutrients. 2024 Aug 6;16(16):2589. doi: 10.3390/nu16162589 (PMC11357130; doi:10.3390/nu16162589)
Supplement: Supplementary file 1 [file nutrients-16-02589-s001.zip]

Archive with 1 entries (1 files):
- nutrients-3128829-supplementary.pdf
